# Supplementary material for: Mitochondrial DNA and the Y chromosome suggest the settlement of Madagascar by Indonesian sea nomad populations
Source: BMC Genomics. 2015 Mar 17;16(1):191. doi: 10.1186/s12864-015-1394-7 (PMC4373124; doi:10.1186/s12864-015-1394-7)
Supplement: Additional file 1: Table S1. — List of Y chromosome SNP markers screened. [file 12864_2015_1394_MOESM1_ESM.xls]

## Sheet: TS1. YList
Supplementary Table 1. List of Y chromosome SNP markers screened
Index	RefSNP ID	SNPs	Haplogroup
1	-	P114	A0a1a
2	-	M31	A1a
3	rs3905	M14	A1b1a1
4	rs2032603	M190	A1b1b2
5	rs34078768	M51	A1b1b2a
6	rs3904	M13	A1b1b2b
7	rs2534636	SRY10831.1	BT
8	-	P97	BT
9	rs2032651	M91	BT
10	rs2032623	M60	B
11	-	M150	B2a
12	-	M112	B2b
13	rs2032594	M169	B2b1a1a
14	-	M129	B2b1a1b
15	rs2032663	M211	B2b1a1c
16	-	P70	B2b1a2
17	-	P6	B2b1b
18	rs2032653	M203	DE
19	rs3848982	M145	DE
20	rs60115999	P29	E
21	rs9306841	M96	E
22	-	M33	E1a
23	rs9785756	P2	E1b1
24	rs768983	V38	E1b1a
25	rs9785941	M2	E1b1a1
26	rs2032590	M191	E1b1a1a1c1a
27	rs16980586	U174	E1b1a1a1c1a1
28	-	P115	E1b1a1a1c1a1b
29	-	P116	E1b1a1a1c1a1c
30	rs16980588	U175	E1b1a1a1d
31	rs16980502	U209	E1b1a1a1d1
32	rs16980406	U290	E1b1a1a1d1a
33	rs16980589	U181	E1b1a1a1d1a1
34	-	M154	E1b1a1a1d1c
35	rs2032654	M215	E1b1b
36	-	M35	E1b1b1
37	-	M78	E1b1b1a1
38	rs2032640	M81	E1b1b1b1a
39	-	M123	E1b1b1b2a
40	-	M34	E1b1b1b2a1
41	rs2032639	M75	E2
42	-	M41	E2a
43	rs2032620	M54	E2b
44	rs2032666	M216	C
45	rs35284970	M130	C
46	-	M38	C2
47	rs2032668	M217	C3
48	rs2032652	M89	F
49	rs2032665	M213	F
50	rs2032636	M201	G
51	rs4116820	P287	G2
52	-	P15	G2a
53	rs2032673	M69	H1
54	-	M52	H1a
55	rs2032675	M82	H1a1
56	rs13447352	M304	J
57	rs17315835	P209	J
58	rs9341313	M267	J1
59	rs34043621	P58	J1a2b
60	rs2032604	M172	J2
61	-	M410	J2a
62	rs2032628	M67	J2a1b
63	rs3903	M12	J2b
64	rs8179022	M241	J2b2
65	rs2033003	M526	K(xLT)
66	rs17250121	P128	K
67	rs3900	M9	K
68	-	P256	M
69	rs2032681	M186	M1
70	rs2032631	M45	P
71	rs2032658	M207	R
72	rs2032624	M173	R1
73	-	M434	R1a (private)
74	rs3908	M17	R1a1a
75	-	M458	R1a1a1b1a1
76	rs9786194	M415	R1b1
77	rs9786153	M269	R1b1a2
78	-	M124	R2a
79	rs16981290	P186	O
80	-	M119	O1a
81	rs13447354	P203	O1a1 / I1
82	rs2032632	M50	O1a2
83	rs2032650	M95	O2a1
84	rs2032645	M88	O2a1a
85	-	M122	O3
86	rs2267801	P201	O3a2
87	rs3898	M7	O3a2b
88	-	M134	O3a2c1
89	rs3911	M20	L
90	rs9341318	M295	L1
91	-	M76	L1a
92	-	M357	L1c
93	rs20320	M184	T
94	rs9341308	M272	T
95	rs2032672	M70	T1a
96	rs2215828	L131	T1a2
