# Supplementary material for: Mitochondrial DNA and the Y chromosome suggest the settlement of Madagascar by Indonesian sea nomad populations
Source: BMC Genomics. 2015 Mar 17;16(1):191. doi: 10.1186/s12864-015-1394-7 (PMC4373124; doi:10.1186/s12864-015-1394-7)
Supplement: Additional file 2: Table S2. — Y chromosome haplogroup frequencies in Indonesian and Malagasy populations. [file 12864_2015_1394_MOESM2_ESM.xls]

## Sheet: TS2. YHgFreqFull
Supplementary Table 2. Y chromosome haplogroup frequencies in Indonesian and Malagasy populations.
			Western Indonesia										Eastern Indonesia
		Malagasy	Batak Toba	Besemah	Semende	Nias	Mentawai	Lebbo'	Ma'anyan	EK Dayak	Java	Bali	Mandar	Bajo	Sumba	Flores	Lembata	Alor	Maluku
C	C-RPS4Y*	0.00539084	--	--	--	--	0.135135	0.133333	0.522222	0.223529	0.0327869	0.0141956	0.111111	0.037037	0.00286533	0.291237	0.224719	0.037037	--
C1c	C-M38*	--	--	--	--	--	--	--	--	--	--	--	0.111111	0.222222	0.573066	0.154639	0.213483	0.444444	0.333333
C2	C-M217*	--	--	--	--	--	--	--	--	--	--	0.00157729	--	--	--	--	--	--	--
F	F-P14*	--	--	--	--	--	--	--	--	0.0235294	0.0163934	--	0.0555556	--	--	0.0154639	0.0449438	--	--
K	K-M9*	--	--	--	--	--	--	0.0666667	--	--	--	--	--	--	--	--	--	--	--
KxLT	K-M526*	--	0.135135	--	--	--	--	0.133333	0.0222222	0.0588235	0.0327869	--	0.0740741	0.222222	0.0401146	0.0618557	0.0337079	0.333333	0.166667
K3	K-P261	--	--	--	--	--	--	--	--	--	--	0.00946372	--	--	--	--	--	--	--
M	M-P256	--	--	--	--	--	--	--	--	--	--	--	--	--	--	0.0257732	--	--	--
M1a	M-P34	--	--	--	--	--	--	--	--	--	--	0.00630915	0.037037	--	0.0487106	0.185567	0.123596	0.148148	0.166667
O	O-M175*	--	--	0.0810811	0.0810811	--	--	--	--	--	--	--	--	--	--	--	--	--	--
O1a	O-M119*	0.0458221	--	--	--	--	0.567568	--	0.0222222	0.0117647	0.0327869	0.0899054	0.12963	0.037037	0.0573066	0.00257732	0.0224719	--	--
O1a1	O-P203	--	0.027027	--	--	0.866667	0.283784	--	0.1	0.0235294	0.0983607	0.115142	--	--	0.00859599	0.0927835	0.011236	--	0.0333333
O1a2	O-M110	0.110512	0.108108	0.0810811	0.0540541	0.133333	0.0135135	0.266667	0.0222222	0.0588235	0.0163934	0.00788644	0.0740741	--	0.0630372	--	--	--	0.0333333
O2	O-P31*	--	--	0.702703	0.72973	--	--	--	--	--	--	--	--	--	--	--	--	--	--
O2a1	O-M95*	0.0242588	0.135135	--	--	--	--	0.333333	0.0777778	0.211765	0.491803	0.569401	0.12963	--	0.00286533	0.0463918	--	--	--
O2a1a	O-M88	0.0377358	--	--	--	--	--	--	0.0111111	--	--	--	--	--	--	--	--	--	--
O3	O-M122*	--	--	0.135135	0.135135	--	--	--	0.0111111	--	--	0.0126183	--	0.037037	0.0200573	--	--	--	--
O3a2	O-P201*	--	0.567568	--	--	--	--	0.0666667	0.177778	0.152941	0.0163934	0.0520505	0.166667	0.0740741	0.00859599	0.0463918	--	--	0.1
O3a2b	O-M7	--	--	--	--	--	--	--	--	0.2	0.114754	0.00788644	--	0.037037	--	--	--	--	--
M1a	M-186	--	--	--	--	--	--	--	--	--	--	--	--	0.0740741	--	--	--	--	--
P	P-M45*	--	--	--	--	--	--	--	0.0222222	--	--	--	--	--	--	--	--	--	--
S	S-M230*	--	--	--	--	--	--	--	--	--	--	--	--	--	0.00859599	0.00515464	0.0224719	--	--
S1	S-M254	--	--	--	--	--	--	--	--	--	--	0.00315457	0.0555556	--	0.166189	0.0721649	0.303371	0.037037	0.166667
Q1a2	Q-M346	--	--	--	--	--	--	--	--	--	--	0.00315457	--	--	--	--	--	--	--
R	M207	--	--	--	--	--	--	--	--	--	--	--	--	0.148148	--	--	--	--	--
R1a	R-M17	0.00808625	--	--	--	--	--	--	0.0111111	0.0117647	0.0983607	0.0141956	0.0185185	--	--	--	--	--	--
R1b1	R-M415	0.0161725	--	--	--	--	--	--	--	--	--	--	--	--	--	--	--	--	--
R1b1a2	R-M269	--	--	--	--	--	--	--	--	--	--	0.00630915	--	--	--	--	--	--	--
R2a	R-M124	--	0.027027	--	--	--	--	--	--	0.0117647	--	0.0173502	0.0185185	--	--	--	--	--	--
H1	H-M69*	--	--	--	--	--	--	--	--	--	--	0.0268139	--	--	--	--	--	--	--
H1a	H-M52	--	--	--	--	--	--	--	--	0.0117647	--	0.00157729	--	--	--	--	--	--	--
H1b1	H-Apt	--	--	--	--	--	--	--	--	--	--	0.00157729	--	--	--	--	--	--	--
J	J-M304	--	--	--	--	--	--	--	--	--	--	0.00315457	--	--	--	--	--	--	--
J1	J-M267	0.0458221	--	--	--	--	--	--	--	--	--	0.00946372	--	--	--	--	--	--	--
J2	J-M172*	0.0107817	--	--	--	--	--	--	--	--	0.0491803	--	0.0185185	--	--	--	--	--	--
J2b	J-M12	0.0107817	--	--	--	--	--	--	--	--	--	0.00630915	--	--	--	--	--	--	--
T	T-M272*	0.0700809	--	--	--	--	--	--	--	--	--	--	--	--	--	--	--	--	--
T1a	T-M70	--	--	--	--	--	--	--	--	--	--	--	--	0.0740741	--	--	--	--	--
L	L-M20*	0.00269542	--	--	--	--	--	--	--	--	--	0.0205047	--	--	--	--	--	--	--
L1a	L-M76	--	--	--	--	--	--	--	--	--	--	--	--	0.037037	--	--	--	--	--
D	D-M174	0.00269542	--	--	--	--	--	--	--	--	--	--	--	--	--	--	--	--	--
African Hg	E*	0.609164	--	--	--	--	--	--	--	--	--	--	--	--	--	--	--	--	--
