# Supplementary material for: Mitochondrial DNA and the Y chromosome suggest the settlement of Madagascar by Indonesian sea nomad populations
Source: BMC Genomics. 2015 Mar 17;16(1):191. doi: 10.1186/s12864-015-1394-7 (PMC4373124; doi:10.1186/s12864-015-1394-7)
Supplement: Additional file 3: Table S3. — Mitochondrial haplogroup frequencies in Indonesian and Malagasy populations. [file 12864_2015_1394_MOESM3_ESM.xls]

## Sheet: TS3. mtHgFreqFull
Supplementary Table 3. Mitochondrial haplogroup frequencies in Indonesian and Malagasy populations.
		Western Indonesia											Eastern Indonesia
	Malagasy	Gayo	Batak Toba	Besemah	Semende	Nias	Mentawai	Lebbo'	Ma'anyan	SK Dayak	Java	Bali	Mandar	Kajang	Toraja	Bugis	Bajo	Sumba	Flores	Lembata	Pantar	Alor	North Maluku
B4	--	--	--	--	--	--	--	--	--	--	--	0.00205339	--	--	--	--	--	--	--	--	--	--	0.00446429
B4a	0.0151	--	0.0952381	0.0277778	0.0833333	0.0338983	--	0.210526	0.0943396	0.0461538	--	0.0102669	--	0.0652174	0.12	0.06	0.0740741	0.0252366	0.0277186	0.076087	--	0.0869565	0.116071
B4a1a1	0.2098	--	--	--	--	--	--	--	--	--	--	0.00410678	--	--	0.02	0.02	0.037037	0.0205047	0.0170576	0.0108696	--	0.0434783	0.0848214
B4a1a3	--	--	--	--	--	--	--	--	--	--	--	0.00616016	--	--	0.04	--	--	0.00946372	0.00852878	0.0434783	--	0.0434783	0.00446429
B4a1c3	--	--	--	--	0.0277778	--	--	--	--	--	--	--	--	--	--	--	--	--	--	--	--	--	--
B4a2a	--	--	--	--	0.0555556	--	--	--	0.0440252	--	--	--	--	--	--	--	--	--	--	--	--	--	--
B4a3	--	--	--	--	--	--	--	--	--	--	--	0.00616016	--	--	--	--	--	--	--	--	--	--	--
B4a4	--	--	--	--	--	--	--	--	--	--	--	--	--	--	--	--	0.0740741	--	--	--	--	--	--
B4b1	--	--	--	--	--	--	--	--	0.081761	--	--	--	--	0.173913	--	--	--	0.0583596	0.0383795	0.0326087	--	0.0434783	0.0178571
B4c1b	--	0.0483871	0.0714286	0.0277778	0.0555556	0.118644	--	--	0.0251572	0.0461538	0.0392157	0.102669	0.0740741	0.173913	0.06	0.08	0.0740741	0.0410095	0.00426439	--	0.172414	--	0.03125
B4c2	--	0.016129	--	0.0277778	--	--	--	--	0.188679	0.0923077	0.0392157	0.0677618	--	0.0217391	--	0.02	--	0.00157729	0.0149254	--	--	--	--
B5	--	--	--	--	--	0.0169492	--	--	--	--	--	--	--	--	--	--	--	--	--	--	--	--	--
B5a	--	--	--	0.0277778	--	--	--	0.157895	0.0377358	0.0769231	0.0588235	0.174538	--	--	--	--	0.037037	0.0157729	0.0319829	0.0108696	--	--	0.00446429
B5a1d	--	--	--	0.0555556	0.0277778	--	--	--	--	--	0.0196078	--	--	--	--	0.02	--	0.00946372	0.00852878	--	--	--	--
B5b	--	0.0322581	--	--	--	0.0508475	0.234375	--	--	0.0307692	--	0.0349076	0.037037	--	--	--	--	0.0615142	0.0255864	--	--	0.0434783	0.0580357
B5b2	--	0.0322581	--	--	--	0.0508475	--	--	--	--	--	--	--	--	--	--	--	--	--	0.0108696	--	--	--
B6	--	--	--	--	--	--	--	--	--	--	0.0980392	0.00205339	--	--	--	--	--	--	--	--	--	--	--
C1b	--	--	--	--	--	--	--	--	--	--	--	--	--	--	--	--	--	--	0.0021322	--	--	--	--
D1	--	--	--	--	--	--	--	--	--	--	0.0196078	--	--	--	--	--	--	--	--	--	--	--	--
D2	--	0.016129	0.0238095	--	--	--	--	--	--	--	--	--	--	--	--	--	--	0.00473186	--	--	--	--	--
D4a	--	--	--	--	--	--	--	--	--	--	--	0.00410678	--	--	--	0.02	--	--	--	--	--	--	--
D4b	--	--	--	--	--	--	--	--	--	--	--	--	--	0.0217391	--	--	--	0.0189274	--	--	--	--	--
D4s	--	0.016129	0.0238095	0.0277778	--	--	--	--	0.0628931	0.0769231	0.0392157	--	0.0185185	--	--	0.02	--	0.00946372	0.0191898	--	--	--	0.00446429
D4i	--	--	0.0238095	--	--	--	--	--	--	--	--	--	--	--	--	--	--	--	--	--	--	--	--
D4j	--	--	--	--	--	--	--	--	--	0.0153846	--	--	--	--	--	--	--	0.00946372	--	--	--	--	--
D5b1c1	--	0.016129	0.0238095	--	--	0.0338983	0.0078125	--	--	0.0153846	0.0196078	--	--	--	0.04	0.02	--	0.0504732	0.0383795	0.0434783	--	--	0.00892857
D6	--	--	--	--	--	--	--	--	--	--	--	0.00821355	--	--	--	--	--	--	0.0298507	--	0.0344828	--	0.0133929
E	--	--	--	--	--	--	--	--	--	--	0.0196078	0.0123203	--	--	0.04	0.06	--	0.0189274	0.0021322	--	--	--	0.0714286
E1a	0.0491	--	--	0.166667	0.0277778	--	--	0.210526	--	--	--	0.0225873	0.259259	0.108696	0.2	0.12	0.0740741	0.0283912	0.0234542	0.0869565	0.0344828	0.0869565	0.0580357
E1b	--	--	--	--	--	--	0.03125	--	--	0.0153846	0.0196078	0.00616016	0.12963	0.0217391	0.04	0.08	--	0.0488959	0.0127932	0.0108696	0.0344828	0.0434783	0.0357143
E2	--	0.016129	--	0.0277778	--	--	--	--	--	0.0461538	0.0392157	0.00205339	0.037037	--	--	0.02	--	0.0236593	0.0426439	--	--	--	0.0535714
E2a3	--	--	--	--	--	--	--	--	--	--	--	0.00616016	0.0555556	0.0217391	0.04	0.04	--	0.00946372	--	--	--	--	--
F1a	--	0.0806452	0.047619	0.0277778	0.0833333	--	--	--	0.0377358	0.0153846	0.0196078	0.0164271	0.0555556	--	0.04	0.02	0.037037	0.033123	0.0021322	0.0108696	--	--	0.00446429
F1a1a	--	0.0322581	0.0238095	--	0.0277778	0.0169492	--	--	0.0377358	0.0923077	0.0784314	0.00821355	--	--	--	0.02	--	0.0126183	0.0255864	0.0108696	--	--	--
F1a1c1	--	0.016129	--	--	--	--	--	--	--	--	--	--	--	--	--	--	--	--	--	--	--	--	--
F1a1d	--	--	--	--	--	--	--	--	--	--	--	0.00821355	--	--	--	--	--	--	--	--	--	--	--
F1a2	--	--	--	--	--	--	--	--	--	--	--	--	--	--	--	--	--	0.00788644	--	--	--	--	--
F1a3	--	--	--	--	--	--	--	--	--	0.0307692	--	0.0225873	0.0185185	0.0217391	0.04	0.02	0.0740741	0.0520505	0.0703625	0.0217391	0.0344828	--	0.0223214
F1a4	--	--	--	0.0277778	--	--	--	--	0.0251572	0.0307692	--	0.0143737	0.0185185	--	0.06	0.02	--	0.0473186	0.0426439	0.141304	--	0.130435	0.0223214
F1c	--	--	--	--	--	--	--	--	--	--	--	0.00205339	--	--	--	--	--	--	--	--	--	--	--
F1e3	--	--	--	--	0.0277778	--	--	--	--	--	--	--	--	--	--	--	--	--	--	--	--	--	--
F3a	--	--	--	--	--	--	--	--	--	--	0.137255	--	--	--	--	--	--	--	--	--	--	--	--
F3b1a	0.0548	0.016129	--	--	0.0277778	--	--	--	0.0188679	0.0307692	--	--	--	--	--	--	--	0.00946372	0.0021322	--	--	--	--
F4b	--	0.016129	--	--	--	--	--	--	--	--	--	--	0.037037	--	--	--	--	--	--	--	--	--	--
G	--	--	--	--	--	--	--	--	--	--	--	0.00205339	--	--	--	0.02	--	0.0252366	--	--	--	--	--
H*	--	0.0645161	0.0238095	--	--	--	--	--	--	--	--	0.0123203	--	--	0.04	--	--	--	--	0.0108696	--	--	0.0178571
M*	--	0.0645161	0.0714286	0.0277778	--	--	0.0078125	--	--	--	0.0196078	0.0472279	0.0185185	--	--	0.02	--	0.0173502	0.0575693	0.0108696	--	--	0.00446429
M12	--	0.016129	0.0238095	--	--	--	--	--	0.0377358	0.0153846	0.0392157	0.00205339	--	--	--	--	--	--	0.0277186	--	--	--	--
M17	--	--	--	--	--	--	--	--	--	--	--	0.0533881	--	--	--	--	--	0.00473186	0.00639659	--	0.0344828	0.0434783	--
M18	--	0.016129	--	--	--	--	--	--	--	--	--	--	--	--	--	--	--	--	--	--	--	--	--
M19	--	--	--	--	--	--	--	--	--	--	--	0.0410678	--	--	--	--	--	--	--	--	--	--	--
M2	--	--	--	--	--	--	--	--	0.00628931	--	--	--	--	--	--	--	--	--	--	--	--	--	--
M20	--	0.0645161	0.0714286	--	--	0.0508475	0.125	0.157895	0.0440252	0.0307692	0.0196078	0.00410678	--	--	--	0.02	--	--	0.0021322	--	--	--	0.00892857
M21	--	--	--	--	--	--	--	--	--	--	--	0.0225873	--	--	--	0.02	--	--	--	0.0108696	--	0.0434783	0.00446429
M22	--	0.016129	--	--	--	--	--	--	--	0.0153846	--	--	--	--	--	--	--	--	--	--	--	--	--
M23	0.0681	--	--	--	--	--	--	--	--	--	--	--	--	--	--	--	--	--	--	--	--	--	--
M26	--	0.0322581	--	0.0277778	0.194444	--	--	--	--	--	--	--	--	--	--	--	--	0.00630915	--	--	--	--	--
M29	--	--	--	--	--	--	--	--	--	--	--	--	--	--	--	--	--	0.00473186	--	--	--	--	--
M32c	0.0435	--	--	--	--	--	--	--	--	--	0.0196078	--	--	--	--	--	--	--	--	--	--	--	--
M33	--	0.016129	--	--	--	--	--	--	--	--	0.0588235	--	--	--	--	--	--	--	--	--	--	--	--
M35a	--	0.016129	--	--	--	--	--	--	0.0188679	--	--	--	--	--	--	--	--	--	--	--	--	--	--
M40	--	--	--	--	--	--	--	--	--	--	--	--	--	--	--	0.02	--	--	0.0021322	--	0.0689655	--	--
M41a	--	0.016129	--	--	--	--	--	--	--	--	--	--	--	--	--	--	--	--	--	--	--	--	--
M45	--	--	--	--	--	--	--	--	--	--	--	--	--	--	0.02	--	--	--	--	--	--	--	--
M47	--	--	0.0952381	--	--	--	--	--	--	--	--	--	--	--	--	--	--	0.00315457	0.0021322	--	--	--	--
M5	--	--	--	--	--	--	--	--	0.00628931	--	--	0.0205339	--	--	--	--	--	--	0.0170576	--	0.0344828	--	--
M50	--	0.016129	0.047619	--	--	--	--	--	--	--	--	--	--	--	--	--	--	--	--	--	--	--	--
M51a1a	--	--	0.0238095	--	0.25	--	--	--	--	0.0153846	--	0.0102669	--	--	0.02	--	--	0.00315457	0.00426439	--	--	--	--
M59	--	--	--	--	--	--	--	--	--	--	--	0.00410678	--	--	--	--	--	--	--	--	--	--	--
M68	--	--	--	--	--	--	--	--	--	--	--	0.00410678	--	--	--	--	--	--	--	--	--	--	--
M71a2	--	--	--	--	--	--	--	0.157895	--	--	--	0.00205339	--	0.0217391	--	--	--	--	0.0255864	--	--	--	0.00446429
M72	--	--	--	--	--	--	--	--	--	--	--	--	--	--	--	--	--	0.00473186	--	--	0.0344828	0.0434783	--
M73'79	--	--	--	--	--	--	--	--	--	0.0153846	--	--	--	--	--	--	--	--	0.0383795	--	--	--	--
M73	--	--	--	--	--	--	--	--	0.0566038	--	--	0.00821355	0.0740741	0.326087	--	--	0.037037	--	0.010661	--	0.0344828	--	0.0267857
M74b1	--	--	--	0.0277778	--	0.0169492	--	--	0.106918	0.0307692	--	--	--	--	--	--	--	0.022082	--	0.0108696	--	--	--
M77	--	--	--	--	--	--	--	--	--	--	--	0.0287474	--	--	--	--	--	--	--	--	--	--	--
M79	--	--	--	--	--	--	--	--	--	--	--	0.00205339	--	--	--	--	--	--	--	--	--	--	--
M7b1a1+(16192)	--	0.0483871	--	--	--	--	--	--	--	0.0153846	0.0392157	0.0143737	--	--	0.02	--	--	0.00315457	0.00426439	0.0108696	--	--	0.00892857
M7b1a1i	--	--	--	--	--	--	--	--	--	--	--	--	--	--	--	--	0.148148	--	--	--	--	--	0.00892857
M7b1a1a	--	--	--	--	--	--	--	--	--	--	0.0196078	0.00821355	--	--	--	--	--	0.0126183	0.00639659	--	--	--	--
M7b1a2	--	--	--	--	--	--	--	--	0.0125786	0.0307692	--	--	0.037037	--	--	0.04	0.0740741	0.0520505	0.0149254	--	--	--	0.0178571
M7c1	--	--	--	--	--	--	--	--	--	--	--	0.00205339	--	--	--	--	--	0.00157729	--	--	--	--	--
M7c1a4a	0.0794	0.0483871	0.0714286	0.305556	0.0555556	0.135593	0.25	--	0.0125786	0.0153846	0.0784314	0.0287474	0.0925926	--	0.02	0.1	0.111111	0.113565	0.0490405	0.0869565	0.0689655	0.0434783	0.03125
M7c1c3a	--	--	--	--	--	--	--	--	--	--	--	--	--	--	0.04	--	--	--	--	--	--	--	--
M81	--	--	--	--	--	--	--	--	--	--	--	0.00205339	--	--	--	--	--	--	--	--	--	--	--
N	--	--	--	--	--	--	--	--	--	--	--	--	--	--	--	--	--	0.00157729	--	0.0217391	0.0344828	--	0.00446429
N10	--	--	--	--	--	--	--	--	--	0.0153846	--	0.00205339	--	--	--	--	--	--	--	--	--	--	0.00446429
N21	--	--	--	--	0.0277778	--	--	--	--	--	0.0196078	0.0184805	--	--	--	--	--	--	--	--	--	0.0434783	--
N22	--	--	0.0238095	0.0277778	--	--	--	--	0.0188679	0.0307692	--	0.00616016	--	--	--	--	--	0.00788644	--	--	--	--	--
N5	--	--	--	--	--	--	--	--	--	--	--	0.00205339	--	--	--	--	--	0.00157729	--	--	--	--	--
N8	--	--	--	--	--	--	--	--	--	--	--	--	--	--	--	--	--	--	0.00852878	--	--	--	--
N9a6a	--	0.016129	--	0.0555556	0.0277778	--	--	--	0.0251572	0.0461538	--	0.0123203	0.0185185	--	0.02	0.02	--	0.00315457	0.0127932	--	--	--	--
N9b	--	--	--	--	--	--	--	--	--	--	--	0.00616016	--	--	--	--	--	--	0.00639659	--	--	--	--
P1	--	--	--	--	--	--	--	--	--	--	--	--	--	--	--	0.02	--	0.00630915	0.0170576	0.0326087	--	--	0.0625
P1d1	--	--	--	--	--	--	--	--	--	--	--	--	--	--	--	--	--	0.00946372	0.021322	0.0978261	0.0344828	0.0434783	0.0178571
P4	--	--	--	--	--	--	--	--	--	--	--	--	--	--	--	--	--	--	0.0319829	--	--	--	0.00446429
Q	--	--	--	--	--	--	--	--	--	--	--	0.00616016	--	--	--	--	--	--	--	--	--	--	--
Q1	0.0019	--	--	--	--	--	--	--	--	--	--	--	--	--	0.04	0.02	0,0740740740740741	0.0283912	0.0575693	0.076087	0.310345	0.217391	0.107143
Q2	--	--	--	--	--	--	--	--	--	--	--	--	--	--	--	--	--	--	0.00426439	0.0326087	--	--	0.0178571
Q3	--	--	--	--	--	--	--	--	--	--	--	--	--	--	--	--	--	--	--	--	--	--	0.00446429
R14	--	--	--	--	--	--	--	--	--	--	--	0.00205339	--	--	--	0.02	--	--	0.0021322	0.076087	--	--	--
R21	--	0.016129	--	--	--	--	0.0078125	--	--	0.0153846	--	--	--	--	--	--	--	--	--	--	--	--	--
R22	--	--	--	--	--	0.0169492	0.0390625	--	--	--	0.0392157	0.0308008	--	--	--	--	0,037037037037037	0.00788644	0.0255864	--	--	--	--
R23	--	--	--	--	--	--	--	--	--	--	--	0.0123203	--	--	--	--	--	0.00157729	--	--	--	--	--
R24	--	--	--	--	--	--	--	--	--	--	--	--	--	--	--	--	--	--	--	--	--	--	0.00446429
R9b1a1a	--	0.0322581	--	--	--	--	0.0859375	0.105263	--	--	--	--	--	0.0217391	--	--	--	0.00157729	0.0319829	0.0108696	--	--	--
R9c1a	--	--	0.0238095	--	--	--	--	--	--	0.0307692	--	0.00410678	--	--	--	--	--	0.0283912	0.0170576	--	0.0344828	--	0.00446429
U2	--	0.0322581	--	--	--	--	--	--	--	--	--	--	--	--	--	--	--	--	--	--	--	--	--
U7	--	0.0322581	--	--	--	--	--	--	--	--	--	--	--	--	--	--	--	--	--	--	--	--	--
V1	--	--	--	--	--	--	--	--	--	--	--	--	--	--	--	0.02	--	--	--	--	--	--	0.00446429
X	--	0.016129	--	--	--	--	--	--	--	--	--	--	--	--	--	--	0.037037	--	--	--	--	--	--
Y2	--	0.0645161	0.190476	0.0833333	--	0.457627	0.210938	--	--	0.0153846	--	0.0328542	0.0185185	--	0.04	--	--	--	0.00426439	--	--	--	0.0133929
African Hg (L*)	0.478261	--	--	--	--	--	--	--	--	--	--	--	--	--	--	--	--	--	--	--	--	--	--
