# Supplementary material for: Mitochondrial DNA and the Y chromosome suggest the settlement of Madagascar by Indonesian sea nomad populations
Source: BMC Genomics. 2015 Mar 17;16(1):191. doi: 10.1186/s12864-015-1394-7 (PMC4373124; doi:10.1186/s12864-015-1394-7)
Supplement: Additional file 4: Table S4. — Y chromosome haplogroup sharing frequencies between Malagasy and Indonesian populations. [file 12864_2015_1394_MOESM4_ESM.xls]

## Sheet: TS4. YShar
Supplementary Table 4. Y chromosome haplogroup sharing frequencies in Indonesian and Malagasy populations.
			Shared haplogroups																						Not shared haplogroups
Population		n ind	C		O1a		O1a2		O2a1		O2a1a		J1 (WE)		J2 (WE)		J2b (WE)		T* (WE)		L* (WE)		R1a (WE)		Other Asian Hg		Other WE Hg		African Hg
			n	freq	n	freq	n	freq	n	freq	n	freq	n	freq	n	freq	n	freq	n	freq	n	freq	n	freq	n	freq	n	freq	n	freq
Malagasy		371	2	0.00539084	17	0.0458221	41	0.110512	9	0.0242588	14	0.0377358	17	0.0458221	4	0.0107817	4	0.0107817	26	0.0700809	1	0.00269542	3	0.00808625	--	--	7	0.0188679	226	0.609164
Western Indonesia	Batak Toba	37	--	--	--	--	4	0.108108	5	0.135135	--	--	--	--	--	--	--	--	--	--	--	--	--	--	27	0.72973	1	0.027027	--	--
	Besemah	38	--	--	--	--	3	0.0810811	--	--	--	--	--	--	--	--	--	--	--	--	--	--	--	--	35	0.918919	--	--	--	--
	Semende	37	--	--	--	--	2	0.0540541	--	--	--	--	--	--	--	--	--	--	--	--	--	--	--	--	35	0.945946	--	--	--	--
	Nias	60	--	--	--	--	8	0.133333	--	--	--	--	--	--	--	--	--	--	--	--	--	--	--	--	52	0.866667	--	--	--	--
	Mentawai	74	10	0.135135	42	0.567568	1	0.0135135	--	--	--	--	--	--	--	--	--	--	--	--	--	--	--	--	21	0.283784	--	--	--	--
	Lebbo'	15	2	0.133333	--	--	4	0.266667	5	0.333333	--	--	--	--	--	--	--	--	--	--	--	--	--	--	4	0.266667	--	--	--	--
	Ma'anyan	90	47	0.522222	2	0.0222222	2	0.0222222	8	0.0888889	1	0.0111111	--	--	--	--	--	--	--	--	--	--	1	0.0111111	30	0.333333	--	--	--	--
	EK Dayak	85	19	0.223529	1	0.0117647	5	0.0588235	18	0.211765	--	--	--	--	--	--	--	--	--	--	--	--	1	0.0117647	39	0.458824	2	0.0235294	--	--
	Java	61	2	0.0327869	2	0.0327869	1	0.0163934	30	0.491803	--	--	--	--	3	0.0491803	--	--	--	--	--	--	6	0.0983607	17	0.278689	--	--	--	--
	Bali	634	9	0.0141956	57	0.0899054	5	0.00788644	361	0.569401	--	--	6	0.00946372	--	--	4	0.00630915	--	--	13	0.0205047	9	0.0141956	132	0.208202	38	0.0599369	--	--
Eastern Indonesia	Mandar	54	6	0.111111	7	0.12963	4	0.0740741	7	0.12963	--	--	--	--	1	0.0185185	--	--	--	--	--	--	1	0.0185185	27	0.5	1	0.0185185	--	--
	Bajo	27	1	0.037037	1	0.037037	--	--	--	--	--	--	--	--	--	--	--	--	2	0.0740741	1	0.037037	--	--	22	0.814815	--	--	--	--
	Sumba	349	1	0.00286533	20	0.0573066	22	0.0630372	1	0.00286533	--	--	--	--	--	--	--	--	--	--	--	--	--	--	305	0.873926	--	--	--	--
	Flores	388	113	0.291237	1	0.00257732	--	--	18	0.0463918	--	--	--	--	--	--	--	--	--	--	--	--	--	--	256	0.659794	--	--	--	--
	Lembata	89	20	0.224719	2	0.0224719	--	--	--	--	--	--	--	--	--	--	--	--	--	--	--	--	--	--	67	0.752809	--	--	--	--
	Alor	27	1	0.037037	--	--	--	--	--	--	--	--	--	--	--	--	--	--	--	--	--	--	--	--	26	0.962963	--	--	--	--
	Maluku	30	--	--	--	--	1	0.0333333	--	--	--	--	--	--	--	--	--	--	--	--	--	--	--	--	29	0.966667	--	--	--	--
