# Supplementary material for: Mitochondrial DNA and the Y chromosome suggest the settlement of Madagascar by Indonesian sea nomad populations
Source: BMC Genomics. 2015 Mar 17;16(1):191. doi: 10.1186/s12864-015-1394-7 (PMC4373124; doi:10.1186/s12864-015-1394-7)
Supplement: Additional file 5: Table S5. — Y chromosome FST distances between Malagasy and Indonesian populations. [file 12864_2015_1394_MOESM5_ESM.xls]

## Sheet: TS5. Y-FST
Supplementary Table 5. Y chromosome FST distances between Malagasy and Indonesian populations.
Population		Fst	p-value
Mandar	EI	0.25891	<0.01
Flores	EI	0.27588	<0.01
Bajo	EI	0.28268	<0.01
EK Dayak	WI	0.28773	<0.01
Lebbo'	WI	0.29014	<0.01
Lembata	EI	0.31388	<0.01
Maluku	EI	0.31488	<0.01
Java	WI	0.33563	<0.01
Bali	WI	0.35691	<0.01
Ma'anyan	WI	0.35744	<0.01
Alor	EI	0.36493	<0.01
Batak Toba	WI	0.37053	<0.01
Sumba	EI	0.37383	<0.01
Mentawai	WI	0.38326	<0.01
Besemah	WI	0.42927	<0.01
Semende	WI	0.43841	<0.01
Nias	WI	0.50283	<0.01
Note.
U test p value = 0.06; EI=Eastern Indonesia; WI= Western Indonesia
