# Supplementary material for: Mitochondrial DNA and the Y chromosome suggest the settlement of Madagascar by Indonesian sea nomad populations
Source: BMC Genomics. 2015 Mar 17;16(1):191. doi: 10.1186/s12864-015-1394-7 (PMC4373124; doi:10.1186/s12864-015-1394-7)
Supplement: Additional file 6: Figure S1. — Population proportion based on Y chromosome haplogroups estimated with the lsei algorithm. Note: black dots represent mean values. [file 12864_2015_1394_MOESM6_ESM.xls]

## Sheet: FS1
Supplementary Figure 1. Population proportion based on Y chromosome haplogroups estimated with the lsei algorithm
Note: Black dots represent the mean value
