# Supplementary material for: Mitochondrial DNA and the Y chromosome suggest the settlement of Madagascar by Indonesian sea nomad populations
Source: BMC Genomics. 2015 Mar 17;16(1):191. doi: 10.1186/s12864-015-1394-7 (PMC4373124; doi:10.1186/s12864-015-1394-7)
Supplement: Additional file 7: Table S6. — Mitochondrial haplogroup sharing frequencies between Malagasy and Indonesian populations. [file 12864_2015_1394_MOESM7_ESM.xls]

## Sheet: TS6. mtHgShar
Supplementary Table 6. Mitochondrial haplogroup sharing frequencies between Malagasy and Indonesian populations.
			Shared haplogroups														Not shared haplogroups
Population		n ind	B4a1a		B4a1a1		E1a1a		F3b		M7c1a4a		M32		Q1		M23 (WE)		Other Asian Hg		African Hg
			n	freq	n	freq	n	freq	n	freq	n	freq	n	freq	n	freq	n	freq	n	freq	n	freq
Malagasy		529	8	0.0151229	111	0.20983	26	0.0491493	29	0.0548204	42	0.0793951	23	0.0434783	1	0.00189036	36	0.0680529	--	--	253	0.478261
Western Indonesia	Gayo	62	--	--	--	--	--	--	1	0.016129	3	0.0483871	--	--	--	--	--	--	58	0.935484	--	--
	Batak Toba	42	4	0.0952381	--	--	--	--	--	--	4	0.0952381	--	--	--	--	--	--	34	0.809524	--	--
	Besemah	36	2	0.0555556	--	--	6	0.166667	--	--	11	0.305556	--	--	--	--	--	--	17	0.472222	--	--
	Semende	36	3	0.0833333	--	--	1	0.0277778	1	0.0277778	2	0.0555556	--	--	--	--	--	--	29	0.805556	--	--
	Nias	59	2	0.0338983	--	--	--	--	--	--	8	0.135593	--	--	--	--	--	--	49	0.830508	--	--
	Mentawai	128	--	--	--	--	--	--	--	--	32	0.25	--	--	--	--	--	--	96	0.75	--	--
	Lebbo'	19	3	0.157895	--	--	3	0.157895	--	--	--	--	--	--	--	--	--	--	13	0.684211	--	--
	Ma'anyan	159	14	0.0880503	--	--	--	--	3	0.0188679	2	0.0125786	--	--	--	--	--	--	140	0.880503	--	--
	SK Dayak	64	3	0.046875	--	--	--	--	2	0.03125	1	0.015625	--	--	--	--	--	--	58	0.90625	--	--
	Java	51	--	--	--	--	--	--	--	--	3	0.0588235	1	0.0196078	--	--	--	--	47	0.921569	--	--
	Bali	487	5	0.0102669	2	0.00410678	11	0.0225873	--	--	14	0.0287474	--	--	3	0.00616016	--	--	452	0.928131	--	--
Eastern Indonesia	Mandar	54	--	--	--	--	14	0.259259	--	--	5	0.0925926	--	--	--	--	--	--	35	0.648148	--	--
	Kajang	46	3	0.0652174	--	--	5	0.108696	--	--	--	--	--	--	--	--	--	--	38	0.826087	--	--
	Toraja	50	5	0.1	1	0.02	10	0.2	--	--	1	0.02	--	--	2	0.04	--	--	31	0.62	--	--
	Bugis	50	3	0.06	1	0.02	6	0.12	--	--	5	0.1	--	--	1	0.02	--	--	34	0.68	--	--
	Bajo	27	2	0.0740741	1	0.037037	2	0.0740741	--	--	3	0.111111	--	--	2	0.0740741	--	--	17	0.62963	--	--
	Sumba	634	16	0.0252366	12	0.0189274	18	0.0283912	6	0.00946372	71	0.111987	--	--	18	0.0283912	--	--	493	0.777603	--	--
	Flores	469	13	0.0277186	--	--	11	0.0234542	1	0.0021322	23	0.0490405	--	--	25	0.0533049	--	--	396	0.84435	--	--
	Lembata	92	7	0.076087	1	0.0108696	8	0.0869565	--	--	8	0.0869565	--	--	7	0.076087	--	--	61	0.663043	--	--
	Pantar	29	--	--	--	--	1	0.0344828	--	--	2	0.0689655	--	--	9	0.310345	--	--	17	0.586207	--	--
	Alor	23	2	0.0869565	1	0.0434783	2	0.0869565	--	--	1	0.0434783	--	--	5	0.217391	--	--	12	0.521739	--	--
	North Maluku	224	21	0.09375	19	0.0848214	11	0.0491071	--	--	7	0.03125	--	--	25	0.111607	--	--	141	0.629464	--	--
