# Supplementary material for: Mitochondrial DNA and the Y chromosome suggest the settlement of Madagascar by Indonesian sea nomad populations
Source: BMC Genomics. 2015 Mar 17;16(1):191. doi: 10.1186/s12864-015-1394-7 (PMC4373124; doi:10.1186/s12864-015-1394-7)
Supplement: Additional file 8: Table S7. — Mitochondrial haplotype sharing between Malagasy and Indonesian populations. [file 12864_2015_1394_MOESM8_ESM.xls]

## Sheet: TS7. HpShar
Supplementary Table 7. Mitochondrial haplotype sharing between Malagasy and Indonesian populations.
			Shared Haplotypes																				Not Shared Haplotypes
Population		n ind	B4+16261 (H1)1		B4+16261 (H2)2		B4a1a1 (H3)3		B4a1a1 (H4)4		M7c1a4a (H5)5		M7c1a4a (H6)6		M7c1a4a (H7)7		M32c (H8)8		E1a1a (H9)9		Q1 (H10)10		M23 (WE)		Other Asian Hp		African Hp
			n	freq	n	freq	n	freq	n	freq	n	freq	n	freq	n	freq	n	freq	n	freq	n	freq	n	freq	n	freq	n	freq
Malagasy*		398	1	0.00251256	3	0.00753769	21	0.0527638	50	0.125628	2	0.00502513	20	0.0502513	1	0.00251256	11	0.0276382	1	0.00251256	1	0.00251256	29	0.0728643	56	0.140704	202	0.507538
Western Indonesia	Gayo	62	--	--	--	--	--	--	--	--	1	0.016129	1	0.016129	--	--	--	--	--	--	--	--	--	--	60	0.967742	--	--
	Batak Toba	42	--	--	4	0.0952381	--	--	--	--	--	--	1	0.0238095	--	--	--	--	--	--	--	--	--	--	37	0.880952	--	--
	Besemah	36	1	0.0277778	1	0.0277778	--	--	--	--	--	--	11	0.305556	--	--	--	--	6	0.166667	--	--	--	--	17	0.472222	--	--
	Semende	36	--	--	2	0.0555556	--	--	--	--	--	--	2	0.0555556	--	--	--	--	1	0.0277778	--	--	--	--	31	0.861111	--	--
	Nias	59	--	--	1	0.0169492	--	--	--	--	1	0.0169492	5	0.0847458	--	--	--	--	--	--	--	--	--	--	52	0.881356	--	--
	Mentawai	128	--	--	--	--	--	--	--	--	--	--	7	0.0546875	--	--	--	--	--	--	--	--	--	--	121	0.945312	--	--
	Lebbo'	19	--	--	2	0.105263	--	--	--	--	--	--	--	--	--	--	--	--	3	0.157895	--	--	--	--	14	0.736842	--	--
	Ma'anyan	159	--	--	13	0.081761	--	--	--	--	--	--	2	0.0125786	--	--	--	--	--	--	--	--	--	--	144	0.90566	--	--
	SK Dayak	64	--	--	3	0.046875	--	--	--	--	1	0.015625	--	--	--	--	--	--	--	--	--	--	--	--	60	0.9375	--	--
	Java	51	--	--	--	--	--	--	--	--	1	0.0196078	1	0.0196078	1	0.0196078	1	0.0196078	--	--	--	--	--	--	47	0.921569	--	--
	Bali	487	--	--	2	0.00410678	--	--	--	--	--	--	5	0.0102669	--	--	--	--	11	0.0225873	--	--	--	--	469	0.963039	--	--
Eastern Indonesia	Mandar	54	--	--	--	--	--	--	--	--	--	--	3	0.0555556	--	--	--	--	6	0.111111	--	--	--	--	45	0.833333	--	--
	Kajang	46	3	0.0652174	--	--	--	--	--	--	--	--	--	--	--	--	--	--	5	0.108696	--	--	--	--	38	0.826087	--	--
	Toraja	50	--	--	5	0.1	--	--	--	--	--	--	1	0.02	--	--	--	--	8	0.16	--	--	--	--	36	0.72	--	--
	Bugis	50	2	0.04	1	0.02	--	--	1	0.02	--	--	4	0.08	--	--	--	--	3	0.06	--	--	--	--	39	0.78	--	--
	Bajo	27	--	--	2	0.0740741	--	--	--	--	--	--	2	0.0740741	--	--	--	--	1	0.037037	--	--	--	--	22	0.814815	--	--
	Sumba	634	3	0.00473186	8	0.0126183	1	0.00157729	--	--	1	0.00157729	35	0.055205	--	--	--	--	9	0.0141956	--	--	--	--	577	0.910095	--	--
	Flores	469	--	--	9	0.0191898	--	--	--	--	--	--	15	0.0319829	--	--	--	--	5	0.010661	1	0.0021322	--	--	439	0.936034	--	--
	Lembata	92	--	--	7	0.076087	--	--	--	--	--	--	2	0.0217391	--	--	--	--	6	0.0652174	--	--	--	--	77	0.836957	--	--
	Pantar	29	--	--	--	--	--	--	--	--	--	--	2	0.0689655	--	--	--	--	--	--	--	--	--	--	27	0.931034	--	--
	Alor	23	1	0.0434783	--	--	--	--	--	--	--	--	--	--	--	--	--	--	1	0.0434783	--	--	--	--	21	0.913043	--	--
	North Maluku	224	--	--	14	0.0625	--	--	11	0.0491071	1	0.00446429	3	0.0133929	--	--	--	--	5	0.0223214	--	--	--	--	190	0.848214	--	--
Note : *Malagasy individuals from Tofanelli etal, (2009) are not included due to their shorter sequences.
	1B4+16261 (H1)	16189C, 16217C, 16261T, 16519C
	2B4+16261 (H2)	16182C, 16183C, 16189C, 16217C, 16261T, 16519C
	3B4a1a1 (H3)	16189C, 16217C, 16247G, 16261T, 16519C
	4B4a1a1 (H4)	16182C, 16183C, 16189C, 16217C
	5M7c1a4a (H5)	16223T, 16362C, 16519C
	6M7c1a4a (H6)	16223T, 16295T, 16362C, 16519C
	7M7c1a4a (H7)	16093C, 16223T, 16295T, 16362C, 16519C
	8M32c (H8)	16086C, 16148T, 16223T, 16259T
	9E1a1a (H9)	16223T, 16291T, 16362C, 16390A, 16519C
	10Q1 (H10)	16129A, 16144C, 16148T, 16192T, 16223T, 16241G, 16265C, 16274A, 16311C, 16343G, 16362C
