# Supplementary material for: Mitochondrial DNA and the Y chromosome suggest the settlement of Madagascar by Indonesian sea nomad populations
Source: BMC Genomics. 2015 Mar 17;16(1):191. doi: 10.1186/s12864-015-1394-7 (PMC4373124; doi:10.1186/s12864-015-1394-7)
Supplement: Additional file 9: Table S8. — Mitochondrial DNA FST distances between Malagasy and Indonesian populations. [file 12864_2015_1394_MOESM9_ESM.xls]

## Sheet: TS8. mt-FST
Supplementary Table 8. Mitochondrial DNA FST distances between Malagasy and Indonesian populations.
Population		Fst	p-value
Sumba	EI	0.15078	<0.01
Flores	EI	0.15433	<0.01
North Maluku	EI	0.15873	<0.01
Bugis	EI	0.16618	<0.01
Bali	WI	0.17206	<0.01
Bajo	EI	0.17262	<0.01
Gayo	WI	0.17399	<0.01
SK Dayak	WI	0.17835	<0.01
Lembata	EI	0.17868	<0.01
Toraja	EI	0.18076	<0.01
Java	WI	0.18135	<0.01
Alor	EI	0.18272	<0.01
Batak Toba	WI	0.19116	<0.01
Ma'anyan	WI	0.19201	<0.01
Besemah	WI	0.19431	<0.01
Mandar	EI	0.19549	<0.01
Semende	WI	0.20944	<0.01
Pantar	EI	0.21693	<0.01
Lebbo'	WI	0.21835	<0.01
Mentawai	WI	0.22808	<0.01
Kajang	EI	0.23728	<0.01
Nias	WI	0.26224	<0.01
Note.
U test p value < 0.05; EI=Eastern Indonesia; WI= Western Indonesia
