# Supplementary material for: Mitochondrial DNA and the Y chromosome suggest the settlement of Madagascar by Indonesian sea nomad populations
Source: BMC Genomics. 2015 Mar 17;16(1):191. doi: 10.1186/s12864-015-1394-7 (PMC4373124; doi:10.1186/s12864-015-1394-7)
Supplement: Additional file 11: Table S9. — List of populations used in this study. [file 12864_2015_1394_MOESM11_ESM.xls]

## Sheet: TS9. REF
Supplementary Table 9. List of populations used in this study
Group	Islands	Population Code	Population	n ind. for mtDNA	n ind. for Y-chr	Ref.
Malagasy***	Madagascar		Antemoro	135	129	[50]
			Merina	47	34	[19**, 51]
			Mikea	127	59	[51]
			Vezo	98	48	[51]
			Antandroy	59	46	[19]**
			Antanosy	53	47	[19]**
			Antaisaka	10	8	[19]**
Western Indonesia	Sumatera	1	Gayo	62	NA	Eijkman Institute archived samples
		2	Batak Toba	42	37	[32, 33]
		3	Besemah	36	38	[40]
		4	Semende	36	37	[40]
		5	Nias	59	60	[32, 33]
		6	Mentawai	128	74	[32, 33]
	Borneo	7	Lebbo'	19	15	This study
		8	Ma'anyan	159	90	This study
		9	SK Dayak*	64	NA	Eijkman Institute archived samples
		10	EK Dayak*	NA	85	[32]
	Java	11	Java	51	61	[32, 33]
	Bali	12	Bali	487	634	[32, 33]
Eastern Indonesia	Sulawesi	13	Mandar	54	54	[32, 33]
		14	Kajang	46	NA	[33]
		15	Toraja	50	NA	[33]
		16	Bugis	50	NA	[33]
		17	Bajo	27	27	This study
	Lesser Sunda	18	Sumba	634	349	[32, 33]
		19	Flores	469	388	[32, 33]
		20	Lembata	92	89	[32, 33]
		21	Pantar	29	NA	[33]
		22	Alor	23	27	[32, 33]
	Maluku	23	North Maluku	224	NA	Eijkman Institute archived samples
		24	Maluku (Hiri and Ternate)	NA	30	[33]
Note : NA = Not Available for analysis
* Samples of SK Dayak were collected from various Dayak ethnics in South Kalimantan, while the EK Dayak from various Dayak ethnics in East Kalimantan
** Populations not used for shared mitochondrial haplotype analysis due to short fragment sequence available
*** These populations have been pooled as single group for all analysis based on their genetic homogeinity (see main text)
